# Supplementary material for: The Role of the Social Determinants of Health on Engagement in Physical Activity or Exercise among Adults Living with HIV: A Scoping Review
Source: Int J Environ Res Public Health. 2022 Oct 19;19(20):13528. doi: 10.3390/ijerph192013528 (PMC9602835; doi:10.3390/ijerph192013528)
Supplement: Supplementary file 1 [file ijerph-19-13528-s001.zip]

Archive with 4 entries (4 files):
- Supplemental File-S1-PHAC-SDOH-Descrpitions-Defintion-FINAL-SUBMITTED-Jul-31-22.pdf
- Supplemental File-S2-Search-Strategy-Example-FINAL-SUBMITTED-Jul-31-22.pdf
- Supplemental File-S3-Data-Extraction-Variables-Definitions-SDOH-Exercise-PA-FINAL-SUBMITED-Jul-31-22.pdf
- Supplemental File-S4-Citations-Excluded-Articles-SDOH-Exercise-PA-FINAL-SUBMITTED-Jul-31-22.pdf
